# Supplementary material for: Mucositis and Peri-Implant Disease Treatment with Chitosan and Titanium Brushes: A Systematic Review
Source: J Clin Med. 2025 Nov 22;14(23):8306. doi: 10.3390/jcm14238306 (PMC12692939; doi:10.3390/jcm14238306)
Supplement: Supplementary file 1 [file jcm-14-08306-s001.zip]

Archive with 1 entries (1 files):
- jcm-3972484-supplementary.pdf
